# Supplementary material for: Advanced Quantitative Lipoprotein Characteristics Do Not Relate to Healthy Dietary Patterns in Adults from a Mediterranean Area
Source: Nutrients. 2021 Dec 6;13(12):4369. doi: 10.3390/nu13124369 (PMC8706087; doi:10.3390/nu13124369)
Supplement: Supplementary file 1 [file nutrients-13-04369-s001.zip]

Archive with 1 entries (1 files):
- nutrients-1458909-supplementary.pdf
